# Supplementary material for: Occurrence and Drivers of Antibiotic Resistance Genes Carried by Bacteriophages in Soils Following Different Fertilization Treatments
Source: Toxics. 2025 Jun 13;13(6):495. doi: 10.3390/toxics13060495 (PMC12197177; doi:10.3390/toxics13060495)
Supplement: Supplementary file 1 [file toxics-13-00495-s001.zip]

Archive with 1 entries (1 files):
- toxics-3644364-supplementary.pdf
